# Supplementary material for: Automated conversational agents for post-intervention follow-up: a systematic review
Source: BJS Open. 2021 Jul 29;5(4):zrab070. doi: 10.1093/bjsopen/zrab070 (PMC8320342; doi:10.1093/bjsopen/zrab070)
Supplement: zrab070_Supplementary_Data [file zrab070_supplementary_data.zip]

Archive with 2 entries (2 files):
- PRISMA checklist.doc
- Supplementary information.docx
